# Supplementary material for: Key Stakeholders' Knowledge, Opinions, and Interests on Real‐World Evidence in the Regulatory Process—Results of an EU‐Wide Survey
Source: Clin Transl Sci. 2025 Dec 20;18(12):e70454. doi: 10.1111/cts.70454 (PMC12717853; doi:10.1111/cts.70454)
Supplement: Supplementary file 1 — Data S1: Supporting Information. [file CTS-18-e70454-s001.zip]

Archive with 3 entries (3 files):
- CTS-2025-0743-T-s03.docx
- CTS-2025-0743-T-s01.pdf
- CTS-2025-0743-T-s02.docx
